# Supplementary material for: Assessment of asthma severity in adults with ever asthma: A continuous score
Source: PLoS One. 2017 May 18;12(5):e0177538. doi: 10.1371/journal.pone.0177538 (PMC5436664; doi:10.1371/journal.pone.0177538)
Supplement: S1 Data — (XLSX) [file pone.0177538.s002.xlsx]

## Sheet: Sheet1
id	Wheezing	Asthma_attacks	Tightness_in_chest	SOB_at_rest	SOB_after_strenuous_activity	SOB_at_night_time	Chronic_bronchitis	Worsening	Treatment	FEV1_perc_pred	FEV1_FVC_ratio
1	0	0	0	0	0	0	0	0	0	115.831	83.1845
2	1	0	0	0	0	0	0	0	0	106.235	82.0144
3	1	0	0	0	0	0	0	0	0	89.0137	81.7746
4	0	0	0	0	0	0	0	1	0	99.2884	72.0988
5	0	0	0	0	0	0	0	0	0	102.543	79.1176
6	1	0	0	0	0	0	0	0	0	122.47	82.1023
7	2	2	1	1	0	1	0	1	1	91.7341	76.2821
8	0	0	0	0	0	0	0	0	0	101.074	86.645
9	0	0	0	0	0	0	0	0	0	98.2621	83.8137
10	1	0	0	0	0	0	0	0	0	106.361	77.0686
11	0	0	0	0	0	0	0	0	1	86.7945	73.9919
12	1	0	1	1	0	1	1	1	0	117.414	87.3371
13	0	0	1	1	1	1	0	0	0	92.6757	78.2258
14	1	0	1	1	0	1	0	1	0	107.992	77.4135
15	1	1	1	1	1	1	1	1	0	103.863	76.5823
16	0	0	0	0	0	0	0	0	0	133.268	83.5312
17	1	0	0	0	1	0	0	0	0	91.4406	72.1212
18	1	0	0	0	1	0	0	0	0	87.5058	73.2181
19	0	0	1	0	0	1	1	0	0	81.8569	61.6034
20	0	0	1	0	1	0	1	1	0	94.6063	75.5814
21	1	1	1	1	1	0	0	0	1	90.5115	71.3217
22	0	0	0	0	1	0	0	0	0	93.5456	77.0186
23	0	0	0	0	0	0	0	0	0	87.8479	84.7222
24	1	0	0	0	0	0	0	0	0	113.884	88.3681
25	0	0	0	0	0	0	0	0	0	111.392	89.9489
26	0	1	0	0	1	0	0	0	0	106.181	69.606
27	1	0	0	0	0	0	0	0	0	96.3622	77.6408
28	1	1	0	0	0	0	0	0	1	88.7697	78.3972
29	2	0	0	0	1	0	1	0	0	116.301	89.4207
30	2	0	1	1	1	1	1	0	0	78.264	77.3109
31	2	0	0	0	1	0	0	0	0	125.131	81.1175
32	0	0	0	0	0	0	0	0	0	119.005	80.75
33	0	0	0	0	0	0	0	0	0	126.544	79.8526
34	1	1	0	0	0	0	0	1	1	111.579	79.2507
35	0	0	0	0	0	0	1	0	0	91.0175	74.6313
36	2	0	0	1	0	0	1	0	0	101.376	77.2563
37	0	0	0	0	0	0	0	0	0	120.102	75.7674
38	0	0	0	0	0	0	0	0	0	110.815	81.9521
39	0	0	0	0	0	0	0	0	0	99.1589	76.2332
40	1	0	0	0	0	0	0	0	0	99.5322	74.2317
41	0	0	0	0	0	0	1	0	0	93.8854	78.3708
42	0	0	0	0	0	0	0	0	0	117.382	89.8901
43	0	1	0	0	0	0	0	0	0	133.466	84.9918
44	1	1	0	0	0	0	0	0	0	70.8158	69.0411
45	1	0	0	0	0	0	0	0	0	82.3783	63.8941
46	0	0	0	0	0	0	0	0	0	117.393	75.6318
47	0	0	1	0	0	1	0	0	1	94.5915	68.1752
48	0	0	0	0	0	0	1	1	0	121.189	85.9551
49	1	0	0	0	0	0	0	0	0	72.811	73.8506
50	1	0	1	0	1	0	1	0	0	107.713	81.3142
51	0	0	0	0	0	0	0	0	0	107.748	78.2152
52	1	2	1	1	1	1	0	0	1	79.6166	56.962
53	0	0	0	0	0	0	0	0	1	86.1374	78.6164
54	0	0	0	0	0	0	0	0	0	80.2423	65.4088
55	0	0	0	0	0	0	0	0	0	107.895	83.6105
56	0	0	0	0	0	0	0	0	0	148.614	100
57	0	0	0	0	0	0	0	0	0	93.4229	65.2952
58	0	0	0	0	0	0	0	0	0	98.9317	71.6763
59	0	0	0	0	0	0	0	0	0	128.196	83.9931
60	0	0	0	0	1	0	1	0	0	99.2425	74.31
61	0	0	0	0	0	0	0	0	0	114.965	86.1261
62	0	0	1	0	0	0	0	0	0	119.917	74.1497
63	0	0	0	0	0	0	0	0	0	102.832	82.4
64	0	0	0	0	0	1	0	0	0	97.761	99.3007
65	1	0	1	0	0	0	0	1	1	104.265	73.5741
66	0	0	0	0	0	0	0	0	1	92.3954	80.3738
67	1	1	0	0	0	0	0	0	0	88.9649	67.2932
68	0	0	0	0	0	0	0	0	0	102.253	83.4758
69	0	0	0	0	0	0	0	0	0	118.925	85.3002
70	1	1	1	0	1	0	0	0	1	97.546	79.5252
71	0	0	0	0	0	0	0	0	0	101.675	83.2117
72	1	0	1	0	1	1	0	1	0	92.9409	85.258
73	0	0	0	0	0	1	0	0	0	102.41	78.8235
74	1	1	1	0	1	0	0	0	0	116.202	78.499
75	1	1	0	0	0	0	0	1	1	117.244	85.9575
76	1	0	0	0	0	0	0	0	0	114.694	82.2642
77	1	1	0	0	1	0	0	0	1	114.365	82.6406
78	0	0	0	0	0	0	0	0	0	112.22	83.524
79	1	0	0	0	0	0	0	1	0	52.018	80.4545
80	0	0	0	0	0	0	0	0	0	117.997	74.2574
81	0	0	0	0	0	0	0	0	0	112.105	70.5795
82	1	0	1	1	0	0	0	0	0	115.813	77.13
83	0	0	0	0	0	0	0	0	0	98.2337	72.1578
84	0	0	0	0	0	0	0	0	0	102.843	80.8333
85	0	0	0	0	0	0	0	0	0	102.458	86.3049
86	0	0	0	0	0	0	0	0	1	87.1373	77.6316
87	0	0	0	0	0	0	0	0	0	97.9831	70.8333
88	2	0	0	1	1	0	0	0	1	88.261	71.5649
89	0	0	0	0	0	0	0	0	0	124.463	84.0237
90	0	0	0	0	0	0	0	0	0	93.7173	76.2082
91	0	0	0	0	0	0	0	0	0	115.199	99.2032
92	2	0	1	0	1	1	1	1	0	100.786	29.9774
93	1	1	0	0	1	0	1	0	0	105.589	89.1892
94	0	0	0	0	0	0	0	0	0	124.039	81.8858
95	0	0	0	0	0	0	0	0	0	99.8543	80.8184
96	1	0	1	0	0	0	1	1	0	95.5623	61.7886
97	2	1	1	0	1	0	1	0	1	104.133	76.0331
98	0	0	0	0	0	0	1	0	0	118.238	84.4681
99	1	0	1	0	0	0	0	0	0	105.74	83.8408
100	0	0	0	0	0	0	0	0	0	106.763	83.815
101	0	0	0	0	0	0	0	0	0	113.742	75
102	0	0	0	0	0	0	0	0	0	118.733	91.0134
103	0	0	1	1	0	0	1	0	0	91.9666	72
104	0	0	0	0	0	0	0	0	0	102.169	80.8864
105	0	0	0	0	0	0	0	0	0	95.846	77.4194
106	0	0	0	0	0	0	0	0	0	95.2853	70.979
107	0	0	0	0	0	0	0	0	0	94.9098	88.1579
108	0	0	0	0	0	0	0	0	0	112.763	92.0844
109	2	1	1	0	0	0	0	1	0	102.258	76.4831
110	2	0	0	0	1	0	0	0	0	117.245	70.364
111	0	0	0	0	0	1	0	0	1	118.441	79.4393
112	1	0	0	0	1	0	0	0	0	90.6566	84.918
113	1	1	0	0	0	0	0	0	1	90.8301	75.8442
114	0	0	0	0	0	0	0	0	0	78.3592	65.9763
115	0	0	0	0	0	0	0	0	0	124.017	86.4734
116	1	1	0	0	1	0	0	0	0	97.5066	76.3359
117	0	0	0	0	0	0	0	0	0	101.171	76.8116
118	0	0	0	0	0	0	0	0	0	103.687	86.7403
119	1	1	0	0	0	0	0	0	0	114.67	92.517
120	0	0	0	0	0	0	0	0	0	92.8969	80.2817
121	0	0	0	0	0	0	1	0	0	109.963	89.3805
122	0	0	0	0	0	0	1	0	0	128.682	86.8313
123	0	0	0	1	0	0	0	0	0	78.7607	75.6164
124	0	0	0	0	0	0	0	0	0	84.8139	70.3636
125	0	0	0	0	0	0	0	0	1	117.59	76.4706
126	0	0	0	0	0	0	0	1	0	79.4043	78.4091
127	0	0	0	0	1	0	0	0	0	115.167	73.6961
128	0	0	0	0	0	0	0	0	0	91.8801	72.8723
129	0	0	0	0	0	0	0	0	0	102.039	84.7826
130	0	0	0	0	0	0	0	1	0	92.0889	77.4892
131	0	0	0	0	0	0	0	0	0	129.661	81.6388
132	2	0	0	0	0	0	1	0	0	90.381	72.6397
133	0	0	0	0	1	1	1	0	0	98.2808	88.8601
134	0	0	1	1	0	0	0	1	0	95.9414	74.2138
135	0	0	0	0	0	0	0	0	0	128.506	82.6471
136	0	0	0	0	0	0	0	0	0	91.3613	61.8705
137	1	0	1	0	0	1	0	0	0	79.7775	68.6508
138	0	0	1	0	1	0	0	0	0	109.02	85.9259
139	1	0	0	0	0	0	0	0	0	103.142	77.2358
140	0	0	0	0	0	0	0	1	1	115.167	87.0909
141	0	0	0	0	0	0	0	0	0	104.434	85.7447
142	2	2	1	0	1	1	0	0	1	96.6657	86.25
143	1	0	1	0	1	0	0	0	0	91.6669	89.7764
144	0	0	0	0	0	0	0	0	0	113.103	83.6898
145	1	0	0	1	0	0	0	0	0	122.037	89.0215
146	1	0	0	0	1	0	0	0	0	90.1979	82.3928
147	0	0	0	0	0	0	0	0	0	98.1439	80.7252
148	0	0	0	0	0	0	0	0	0	111.211	78.6082
149	0	0	0	0	0	0	0	0	0	99.4164	98.5294
150	0	0	0	0	0	0	0	0	0	116.926	84.6899
151	1	2	1	0	0	0	0	0	0	116.285	76.4444
152	1	0	0	0	0	0	0	0	1	69.4167	76.0684
153	0	0	0	0	0	0	0	0	0	104.018	79.1016
154	0	0	0	0	0	1	0	0	0	91.4173	71.7728
155	0	1	0	1	0	0	0	0	1	113.742	76.5237
156	0	0	1	0	0	0	0	1	0	142.894	81.3115
157	2	0	1	1	1	1	1	1	0	118.457	85.8639
158	0	0	0	1	0	0	0	0	0	88.5126	70.3504
159	0	0	0	0	0	0	0	0	0	99.5812	83.5476
160	0	0	0	0	0	0	0	0	0	110.543	86.7606
161	0	0	1	0	0	0	1	0	0	98.9305	84.6154
162	0	0	0	0	0	0	0	0	0	110.976	92.7711
163	0	0	0	0	1	0	0	1	0	116.258	84.7122
164	0	0	0	0	0	0	0	0	0	98.8101	84.8571
165	0	0	0	0	0	0	0	0	0	105.35	82.3529
166	0	0	0	0	0	0	0	0	0	98.4882	75.3012
167	0	0	0	0	0	0	0	0	0	101.896	91.6667
168	0	0	0	0	0	0	0	0	0	90.1757	72.0238
169	1	0	0	0	1	0	0	0	0	106.09	78.1139
170	1	0	0	0	0	0	0	0	0	96.4966	78.5106
171	0	0	0	0	0	0	0	0	0	98.3127	80.2013
172	0	0	0	0	0	0	0	0	0	135.217	84.9105
173	1	0	0	0	0	0	0	0	0	87.5374	80.4819
174	0	0	0	0	0	0	0	0	0	110.863	79.3734
175	1	0	0	0	0	1	0	0	1	104.752	77.8761
176	1	0	0	0	0	0	0	0	0	99.5214	80.397
177	0	0	0	1	0	1	0	0	0	75.7761	72.3077
178	0	0	0	0	0	0	0	0	0	96.3244	73.6842
179	0	1	0	0	0	0	0	0	1	103.597	76.4228
180	0	0	0	0	0	0	0	0	0	83.2512	76.2918
181	0	1	0	0	0	0	0	0	0	79.7765	89.9015
182	0	0	0	0	0	0	0	0	0	110.972	81.6594
183	0	0	0	0	0	0	0	0	0	93.2996	79.9511
184	1	1	0	0	0	0	1	0	0	106.903	81.8505
185	1	1	1	0	0	1	0	0	1	101.856	92.8118
186	0	0	0	0	0	0	0	0	0	116.373	77.2414
187	1	0	1	1	0	1	0	1	1	101.334	77.5824
188	0	0	0	0	0	0	0	0	0	97.419	79.085
189	1	2	0	0	1	1	1	0	1	101.69	86.0724
190	0	0	0	0	0	0	0	0	0	114.261	83.3333
191	1	0	0	0	0	0	0	0	0	101.366	79.9392
192	0	0	0	0	0	0	0	0	0	116.909	78.3198
193	0	0	0	0	0	0	0	0	0	90.4089	80.1303
194	0	0	1	0	1	1	1	0	0	113.075	81.1989
195	0	0	0	0	0	0	0	0	0	101.361	88.785
196	1	0	0	0	0	0	0	1	0	109.939	81.407
197	0	0	1	0	0	1	0	1	0	88.1227	90
198	0	0	0	0	1	0	0	0	0	109.827	80.2992
199	0	0	0	0	0	0	0	0	0	133.553	77.9685
200	0	0	0	0	0	0	1	0	0	97.4397	80.8176
201	0	0	0	0	0	0	0	0	0	129.23	90.3226
202	0	0	0	0	0	0	0	0	0	110.935	85.9238
203	0	0	0	0	0	0	0	1	0	98.6143	77.6942
204	0	0	0	0	1	0	1	0	0	106.536	75.9434
205	1	1	0	0	0	0	0	0	0	94.4181	84.9359
206	1	0	0	0	1	0	0	0	0	96.5939	68.5879
207	0	0	0	0	0	0	0	0	0	108.371	81.383
208	1	0	0	0	0	1	0	0	1	94.3072	68.328
209	0	0	0	0	0	0	0	0	0	82.5594	77.305
210	0	0	0	0	0	0	0	0	0	123.94	83.5749
211	0	0	0	0	0	0	0	0	0	93.5841	80.8458
212	0	0	0	0	0	0	0	0	0	96.6829	89.2638
213	0	0	0	0	0	0	0	0	0	98.0761	89.9484
214	0	0	0	0	0	0	0	0	0	113.03	81.2253
215	1	0	0	0	1	0	0	0	1	100.614	74.7495
216	2	0	0	0	0	0	0	1	0	74.7776	71.9547
217	0	0	0	0	0	0	0	0	0	137.88	79.4686
218	1	1	0	0	0	0	0	0	1	93.5139	72.9381
219	0	0	0	1	0	0	0	0	0	86.735	83.6956
220	0	0	0	0	0	0	0	0	0	93.7827	69.1974
221	0	0	0	0	0	0	0	0	0	89.0354	77.305
222	1	0	1	0	1	1	0	0	0	120.241	71.3068
223	1	1	1	0	0	1	0	0	1	98.6711	70.5467
224	0	0	0	0	0	0	1	0	0	77.9178	82.4561
225	0	0	0	0	1	0	0	0	0	84.646	82.448
226	1	1	1	0	0	0	0	0	0	108.02	80.2768
227	1	0	1	0	1	1	0	0	0	103.947	83.7524
228	0	0	0	0	1	0	0	1	1	97.3209	83.4862
229	1	0	1	0	0	0	0	0	1	122.182	75.3873
230	0	0	0	0	1	0	1	1	1	112.38	82.9582
231	0	0	0	0	0	0	0	0	0	101.071	78.6
232	1	1	1	0	0	1	0	0	1	80.3795	69.6697
233	0	2	0	0	0	0	0	0	1	105.685	75.9907
234	0	0	0	0	0	0	1	0	0	95.4709	81.9957
235	0	0	1	0	0	0	0	0	0	104.511	77.9051
236	1	0	0	0	0	0	0	0	1	79.3712	64.0625
237	0	0	0	0	0	0	0	0	0	73.1967	73.4756
238	1	0	0	0	0	1	1	0	0	104.056	77.1293
239	1	1	1	1	0	1	0	0	0	98.6243	75.9878
240	1	0	1	0	0	0	1	0	0	119.401	80.292
241	0	0	0	0	0	0	0	0	0	102.166	79.2793
242	0	0	0	0	0	0	0	0	0	102.419	80.6262
243	0	0	0	0	0	0	0	0	0	118.294	75.8916
244	0	0	0	0	0	0	0	0	1	95.7095	75.9674
245	0	0	0	0	0	0	0	0	0	98.7693	73.431
246	0	0	0	0	0	0	0	0	0	113.384	82.3024
247	1	0	1	0	1	1	1	0	0	91.3057	64.951
248	0	0	0	0	0	0	0	0	0	112.192	86.9445
249	1	0	0	0	1	0	0	0	0	133.697	82.8255
250	0	0	0	0	0	0	0	0	0	88.9157	80.7601
251	0	0	0	0	0	0	0	0	0	80.1591	77.512
252	2	0	0	0	0	0	1	0	0	79.2526	80.695
253	0	0	0	0	0	0	0	0	0	92.3157	77.5457
254	0	0	0	0	0	0	0	0	0	100.174	78.125
255	0	0	1	0	1	1	1	1	1	118.754	81.978
256	0	0	0	0	0	0	0	0	0	126.14	82.2785
257	2	1	1	0	1	0	0	1	0	77.9677	63.7413
258	0	0	0	0	0	0	0	0	0	89.4574	75.1456
259	0	0	0	0	0	0	0	0	1	100.135	70.1783
260	0	0	0	0	0	0	0	0	0	87.1336	61.626
261	1	0	0	0	0	0	0	0	0	96.7987	98.9418
262	1	0	0	0	0	0	0	0	0	93.8056	73.8318
263	0	0	0	0	0	0	0	0	0	119.508	75.9878
264	0	0	0	0	0	0	0	0	0	90.8347	72.5641
265	0	0	0	0	0	0	0	0	0	112.844	85.2071
266	0	0	1	0	0	1	0	0	0	98.1479	89.4737
267	0	0	0	0	0	0	0	0	0	104.082	87.5661
268	0	0	0	0	0	0	0	0	0	103.195	79.7217
269	0	0	0	0	0	0	0	0	0	96.5616	98.538
270	1	0	0	0	1	0	0	0	1	113.71	89.7727
271	1	0	0	0	1	0	0	0	1	80.7032	80.2632
272	0	0	0	0	0	0	0	0	0	100.284	74.3094
273	0	0	0	0	0	0	0	0	0	102.257	80
274	0	0	0	0	1	0	0	0	0	80.6607	60.7774
275	1	0	0	0	0	0	0	0	0	118.4	76.1111
276	0	0	0	0	0	0	1	0	0	112.793	80.8824
277	2	0	0	0	0	1	0	1	1	100.901	69.5804
278	0	0	0	0	0	0	0	0	0	100.764	82.6011
279	1	0	0	1	0	0	1	0	0	89.0355	69.8895
280	0	0	0	0	0	0	0	0	0	106.208	83.8816
281	0	0	0	0	0	0	0	0	0	104.865	79.7398
282	1	1	0	0	0	0	1	0	0	116.881	70.8889
283	0	0	0	0	0	1	0	0	1	80.6894	79.2818
284	0	0	0	0	0	0	0	0	0	113.583	85.4037
285	0	0	0	0	0	0	0	0	0	111.498	82.151
286	0	0	0	0	0	0	0	0	0	110.897	72.7119
287	0	0	0	0	0	0	0	0	0	127.013	77.6397
288	1	0	1	0	0	0	0	0	0	125.481	91.6667
289	0	0	0	0	0	0	0	0	0	111.539	88.3333
290	1	2	1	1	0	1	1	0	1	98.5855	82.0619
291	0	0	0	0	0	0	0	0	0	117.78	72.8571
292	0	0	0	0	0	0	0	0	0	110.481	82.1643
293	0	0	1	0	0	0	0	0	0	110.926	87.6543
294	0	0	0	0	0	0	0	0	0	104.847	79.8434
295	1	0	0	1	0	0	0	1	0	91.7248	80.9639
296	0	0	0	0	0	0	0	0	0	120.472	80.9605
297	0	0	0	0	0	0	0	0	0	108.274	71.2963
298	0	0	0	0	1	1	1	0	0	101.729	83.5878
299	1	2	1	0	1	1	0	1	1	91.9902	70.8
300	0	0	0	0	0	0	0	0	0	105.668	77.9497
301	0	0	0	0	0	0	0	0	0	114.738	65.9026
302	0	0	0	0	0	0	0	0	0	97.6127	77.4775
303	0	0	0	0	0	0	0	0	0	121.089	86.2955
304	0	0	0	0	0	0	0	0	0	114.313	78.0556
305	2	1	1	1	1	0	1	1	0	82.7824	67.8474
306	0	0	0	1	1	1	1	0	0	115.04	82.1053
307	0	0	0	0	0	0	0	0	0	100.811	78.3636
308	0	0	0	0	0	0	0	0	0	113.994	82.6797
309	2	0	0	0	0	0	1	1	0	116.798	81.4361
310	0	0	0	0	1	0	0	0	0	103.587	80.3601
311	1	1	0	0	1	0	0	0	1	99.8251	84.6501
312	0	0	0	1	0	0	0	0	0	111.498	89.9628
313	0	0	0	0	0	0	0	0	0	95.82	78.9352
314	1	0	1	0	0	1	1	0	1	78.439	61.6137
315	0	0	1	0	1	0	0	0	0	71.1061	65.706
316	2	0	0	0	1	0	0	1	0	92.3538	56.9527
317	1	0	0	0	0	0	0	0	0	106.412	84.717
318	0	0	0	0	0	0	0	0	0	107.638	73.2577
319	1	0	0	1	0	1	0	0	1	87.8191	78.4543
320	1	1	0	0	0	0	0	0	1	118.762	79.1762
321	0	0	0	0	0	0	0	0	0	87.5051	81.25
322	0	0	0	0	0	0	1	0	0	89.4176	74.3827
323	0	0	0	0	0	0	0	0	0	116.144	96.3731
324	0	1	0	1	0	1	0	0	1	123.384	82.7848
325	1	1	1	0	1	0	0	0	1	92.1371	73.5119
326	1	1	0	0	0	0	0	0	0	92.113	90.5882
327	2	0	1	0	0	0	1	0	1	96.7997	72.51
328	0	0	1	0	1	0	0	0	0	120.114	87.2054
329	0	0	0	0	0	0	0	0	0	102.052	82.243
330	0	0	0	0	1	0	0	0	0	106.404	79.1284
331	0	0	0	0	1	0	1	0	0	112.399	88.0223
332	1	0	0	0	0	1	0	0	0	120.693	82.1718
333	0	0	0	0	0	0	0	0	0	130.755	84.3091
334	0	0	0	0	1	0	0	0	1	105.408	68.7879
335	1	0	0	0	1	0	0	0	1	58.8743	65.2632
336	0	0	0	0	0	0	0	0	0	79.3523	66.5768
337	0	0	0	0	0	0	1	0	0	96.0154	81.6273
338	0	0	0	0	0	1	0	0	0	111.856	82.7692
339	1	0	1	0	0	0	1	0	0	108.366	74.8619
340	0	0	0	0	1	0	0	0	0	106.096	79.0254
341	0	0	0	0	0	0	0	1	1	80.3996	64.8649
342	0	0	0	0	0	0	0	0	0	93.6742	96.2428
343	1	1	0	0	1	0	0	0	1	104.213	92.2432
344	0	0	0	0	0	0	1	1	0	93.7769	89.5385
345	0	0	0	0	0	0	0	0	0	97.9434	80.303
346	0	0	0	0	0	0	0	0	0	98.7955	84.1912
347	0	0	0	0	0	0	1	0	0	94.8562	78.8054
348	0	0	0	0	0	0	0	0	0	96.0657	70.5686
349	0	0	0	0	0	0	0	0	0	106.52	80.7377
350	0	0	0	0	0	0	0	1	0	101.151	83.7349
351	1	2	0	0	0	0	0	0	1	100.851	66.2857
352	0	0	0	0	0	0	0	0	1	101.437	75.25
353	0	0	0	0	0	0	0	0	0	115.112	84.0399
354	1	0	0	0	1	0	0	0	0	99.4222	74.8988
355	2	0	1	1	0	1	1	0	1	108.027	79.096
356	0	0	0	0	0	0	0	0	0	96.4846	75.9104
357	0	0	0	0	0	1	0	0	1	82.1884	76.6467
358	1	1	1	0	0	0	0	0	1	107.023	85.0254
359	0	0	0	0	0	0	0	0	0	89.5698	77.8195
360	1	1	0	0	0	0	0	0	0	109.406	80.5648
361	0	0	0	0	0	0	0	0	0	116.63	85.4962
362	2	0	0	0	1	0	1	1	1	107.371	87.5989
363	1	0	0	1	0	0	0	0	0	99.1678	78.75
364	1	1	1	0	0	1	0	0	1	89.1421	69.1089
365	0	0	0	0	0	0	0	0	0	104.78	82.4074
366	1	0	0	0	1	0	1	1	0	87.0136	71.0811
367	1	0	0	0	0	0	0	0	0	104.376	74.3265
368	0	0	0	0	0	0	0	0	0	92.0415	77.451
369	1	0	0	0	0	0	0	0	0	81.9601	85.241
370	1	0	0	0	0	0	0	0	0	101.273	73.4793
371	0	0	0	0	0	0	0	0	0	109.913	86.8889
372	1	0	0	0	0	0	0	0	1	103.348	69.1796
373	0	0	0	0	0	0	0	0	0	120.591	82.6603
374	1	1	1	1	0	0	1	1	0	94.4447	81.4085
375	1	0	0	0	0	0	0	0	0	94.9165	79.5062
376	0	0	0	0	0	0	0	0	0	102.355	77.0089
377	0	0	0	0	0	0	0	0	0	113.207	78.4314
378	0	1	0	0	0	1	0	0	0	121.51	85.4093
379	0	0	0	0	0	0	0	0	0	87.7205	84.0989
380	0	0	0	0	1	0	1	0	1	103.178	83.3787
381	0	0	0	0	0	0	0	0	0	104.934	83.0443
382	1	0	1	1	0	0	1	1	0	100.365	81.2339
383	0	0	0	0	0	0	0	0	0	86.1664	80.9659
384	1	0	0	0	0	0	0	0	0	101.731	64.8571
385	1	0	0	0	1	1	0	1	1	88.2433	71.3855
386	0	0	0	0	0	0	1	0	0	115.93	83.181
387	1	0	0	0	0	0	0	0	0	96.7881	74.5455
388	0	0	1	1	1	1	0	0	0	94.5322	80.9524
389	0	0	0	0	0	0	0	0	0	93.9626	75.9398
390	0	0	0	0	0	0	1	0	0	122.377	78.3051
391	0	0	0	0	0	0	0	0	0	127.428	86.3139
392	0	0	0	0	0	0	0	0	0	97.7183	88.8535
393	0	0	0	0	1	0	0	1	0	106.131	78.9675
394	0	0	0	0	0	0	0	0	0	119.55	78.8732
395	0	1	0	0	0	0	0	1	0	111.032	83.1715
396	0	0	0	0	0	0	0	0	0	100.073	90.5956
397	1	0	1	1	0	1	0	1	0	118.775	78.1787
398	2	2	1	1	1	1	1	0	0	84.3851	76.1364
399	0	0	0	0	1	0	0	0	1	86.3702	62.9944
400	1	1	1	1	0	1	0	0	1	101.049	74.0741
401	0	0	0	0	0	0	0	0	0	106.574	83.0677
402	0	0	1	0	1	0	0	0	1	114.934	86.064
403	0	0	0	0	0	0	0	0	1	98.2321	78.6355
404	0	0	0	0	0	0	0	0	0	101.477	80.1869
405	0	0	0	0	0	0	0	0	0	106.133	81.323
406	0	0	0	0	1	0	0	0	0	98.1274	70.3325
407	1	0	1	1	1	1	0	1	0	119.419	75.6534
408	0	0	0	0	0	0	0	0	1	105.908	79.5213
409	0	0	0	0	0	0	0	1	2	127.325	84.1076
410	2	1	1	1	1	1	0	1	2	81.7136	60.2251
411	2	0	0	0	1	0	0	0	2	79.5872	63.0435
412	0	0	0	0	0	0	0	0	2	88.3177	78.0899
413	0	0	0	0	0	0	0	0	2	126.071	82.9231
414	0	0	0	0	0	0	0	0	2	105.716	74.4327
415	0	0	1	0	0	0	0	1	2	122.844	95.2941
416	1	1	1	1	1	1	0	0	2	100.584	86.1272
417	1	1	0	0	1	1	1	1	2	110.761	80.3468
418	1	0	0	0	0	0	0	0	2	109.123	78.6458
419	2	2	1	1	1	0	0	0	2	96.5599	75.1462
420	0	0	0	1	0	1	1	0	2	130.745	84.1849
421	1	1	1	1	1	1	1	1	2	100.799	88.6567
422	0	0	0	0	0	0	0	0	2	110.033	75.442
423	1	2	1	0	0	1	0	1	2	107.398	75.5906
424	1	2	1	0	1	1	1	1	2	92.3459	67.2131
425	0	0	0	0	0	0	0	0	2	89.9062	72.7059
426	1	0	0	0	0	0	1	0	2	102.168	79.4495
427	0	0	0	0	0	0	1	0	2	43.3574	54.0441
428	1	1	1	0	0	0	0	1	2	107.835	78.961
429	0	0	1	0	0	0	0	0	2	88.7581	84.1226
430	0	0	0	0	0	0	0	0	2	120.045	77.9449
431	0	0	0	0	0	0	0	0	2	110.552	84.7315
432	1	1	0	1	0	0	0	0	2	117.052	80.4671
433	1	0	1	0	0	0	0	0	2	117.25	86.3402
434	1	2	0	1	0	0	0	0	2	106.15	74.8677
435	1	0	0	0	0	0	0	0	2	104.27	87.9668
436	1	1	0	1	0	0	1	1	2	91.5656	81.9843
437	1	0	0	0	1	0	0	0	2	102.993	79.668
438	1	1	0	0	1	0	0	0	2	65.016	66.4336
439	2	1	1	1	0	1	0	1	2	83.4895	79.3919
440	1	2	0	0	0	0	1	0	2	119.64	72.8022
441	1	1	1	0	1	1	0	0	2	90.8865	75.265
442	0	0	0	0	0	0	0	1	2	95.3365	84.5214
443	0	1	0	0	0	0	0	0	2	119.108	80.7143
444	1	0	1	0	0	0	1	0	2	93.5513	79.375
445	1	0	0	0	0	0	1	0	2	134.832	75.6447
446	2	0	0	0	0	0	0	1	2	100.298	80.6142
447	0	0	0	0	0	0	0	1	2	87.2572	80.4665
448	1	1	0	0	0	0	0	0	2	95.0827	83.2845
449	0	2	0	1	1	0	0	0	2	117.444	76.5396
450	2	0	0	0	0	0	1	0	2	91.9523	78.8991
451	1	0	1	0	0	0	0	0	2	107.555	74.1127
452	1	0	0	0	1	0	1	1	2	104.822	54.0948
453	0	2	1	0	1	1	1	0	2	95.9768	92.0415
454	1	1	1	0	0	1	0	0	2	103.805	72.4609
455	1	1	0	0	0	0	0	1	2	105.679	75.2727
456	2	0	1	0	1	0	1	1	2	104.798	87.1345
457	0	0	0	0	0	0	0	0	2	124.954	79.7491
458	1	1	1	0	1	1	0	0	2	95.5636	80.1136
459	1	0	1	0	1	0	0	0	2	107.57	80.3867
460	1	0	0	0	1	0	0	1	2	108.284	70.669
461	0	0	0	0	0	0	0	0	2	74.278	60.4444
462	0	0	1	0	1	0	0	1	2	123.306	84.3672
463	0	0	1	0	0	0	0	0	2	97.4845	74.7841
464	0	0	1	0	0	1	1	0	2	119.16	89.8129
465	2	2	0	0	1	0	0	0	2	103.392	81.7284
466	0	0	1	0	0	0	0	1	2	88.02	74.3869
467	0	0	0	0	0	0	0	0	2	107.959	90.0568
468	1	1	0	0	0	0	0	0	2	91.8459	73.2353
469	1	0	0	0	1	0	0	0	2	97.9487	80.9278
470	1	0	1	0	0	0	1	1	2	99.2537	75.8333
471	1	0	0	0	0	0	0	0	2	95.9466	84.981
472	1	0	1	1	1	1	0	1	2	97.6028	75.6614
473	1	1	0	0	0	0	0	0	2	115.017	74.5547
474	1	0	0	0	0	0	0	0	2	84.4397	77.3333
475	0	0	0	0	1	0	0	0	3	112.02	64.7679
476	1	0	0	0	0	0	0	0	3	92.8553	80.1948
477	2	1	1	1	1	1	1	1	3	92.8498	82.1192
478	0	0	0	0	0	0	0	0	3	106.481	82.9828
479	1	1	1	1	1	0	0	1	3	94.1767	66.759
480	0	0	0	1	1	0	0	1	3	94.6307	78.2609
481	1	1	0	0	0	0	1	0	3	113.843	85.09
482	1	1	0	0	0	0	0	0	3	108.434	71.3303
483	1	0	0	0	0	0	0	0	3	112.034	82.6888
484	0	1	0	0	0	0	0	0	3	99.3307	75.969
485	2	1	0	0	1	0	0	1	3	52.4177	66.9492
486	0	0	0	0	0	0	1	0	3	118.677	78
487	0	2	1	1	1	1	1	0	3	98.0586	73.7213
488	2	1	1	1	1	1	1	1	3	75.9909	54.8035
489	2	1	0	0	0	1	0	1	3	97.6877	83.6412
490	0	0	0	0	0	0	0	0	3	105.451	78.4787
491	0	0	0	0	0	0	0	0	3	96.2226	83.3333
492	0	0	0	0	0	0	0	0	3	83.4011	61.0909
493	1	0	0	0	0	0	0	0	3	104.026	82.1501
494	2	2	1	1	1	0	0	1	3	78.7369	57.8529
495	1	1	1	1	1	0	0	0	3	116.568	75.0393
496	1	0	0	0	0	0	0	0	3	130.549	82.3529
497	1	2	0	1	1	1	1	0	3	106.463	80.2789
498	1	1	1	0	0	1	1	1	3	102.128	82.9897
499	1	0	0	0	1	0	0	0	3	120.855	73.1286
500	0	0	0	0	0	0	0	0	3	79.4355	65.3465
501	1	1	1	0	0	1	1	1	3	99.5146	77.4319
502	0	0	0	0	0	0	0	0	3	64.8333	53.0752
503	0	0	0	1	1	0	1	0	3	121.809	78.9634
504	1	1	0	0	0	1	0	0	3	103.636	69.3333
505	0	0	0	0	1	0	0	0	3	108.885	74.7368
506	1	1	0	0	1	0	0	0	3	83.5431	72.831
507	2	1	1	0	1	0	1	1	3	77.4098	70.684
508	0	0	0	0	0	0	0	0	3	94.8306	83.1633
509	1	1	1	1	1	1	1	1	3	117.297	79.3201
510	1	2	1	1	1	1	1	0	3	77.3967	66.6667
511	1	1	0	1	0	0	0	1	3	100.31	70.0229
512	0	0	0	0	1	0	0	0	3	100.348	78.803
513	0	0	0	0	0	0	1	0	3	117.633	80.4312
514	1	0	0	0	1	1	1	0	3	96.6318	85.3282
515	1	1	0	0	0	0	0	0	3	77.5706	65.8291
516	1	1	0	0	0	0	0	0	3	100.94	81.2866
517	1	2	1	1	1	1	0	0	3	94.5394	65.3944
518	1	1	0	0	0	0	0	0	3	88.0272	69.5842
519	0	0	0	0	0	0	0	0	3	115.296	80.261
520	0	0	0	0	0	0	0	0	3	110.292	83.7398
